# Supplementary material for: General Movements Assessment and Amiel-Tison Neurologic Examination in Neonates and Infants: Correlations and Prognostic Values Regarding Neuromotor Outcomes
Source: Life (Basel). 2026 Jan 5;16(1):81. doi: 10.3390/life16010081 (PMC12843170; doi:10.3390/life16010081)
Supplement: Supplementary file 1 [file life-16-00081-s001.zip]

Archive with 1 entries (1 files):
- life-4035157-supplementary.pdf
